# Supplementary material for: Evidence of hidden diversity and taxonomic conflicts in five stream fishes from the Eastern Zimbabwe Highlands freshwater ecoregion
Source: Zookeys. 2018 Jun 19;(768):69–95. doi: 10.3897/zookeys.768.21944 (PMC6019476; doi:10.3897/zookeys.768.21944)
Supplement: Supplementary material 1 — Evidence of hidden diversity and taxonomic conflicts in five stream fishes from the Eastern Zimbabwe Highlands freshwater ecoregion [file zookeys-768-069-s001.xlsx]

## Sheet: EHZ
Species	Locality code	Sample ID	Sequence no.	BOLD	GenBank	River	Subcatchment	System	Latitude	Longitude	Lineage name
A. natalensis	AC13BL15	AC13B248	MB9396		MH431952	Haruni	Rusitu	Buzi	-19.7785	32.97	A. sp. 'Buzi'
A. natalensis	AC13BL16	AC13B268	MB9400		MH431953	Rusitu	Rusitu	Buzi	-20.0587	32.8552	A. sp. 'Buzi'
A. natalensis	AC13BL15	AC13B249	MB9397		MH431981	Haruni	Rusitu	Buzi	-19.7785	32.97	A. sp. 'Buzi'
A. natalensis	AC13BL16	AC13B267	MB9399		MH431983	Rusitu	Rusitu	Buzi	-20.0587	32.8552	A. sp. 'Buzi'
A. natalensis	AC13BL16	AC13B269	MB9401		MH431984	Rusitu	Rusitu	Buzi	-20.0587	32.8552	A. sp. 'Buzi'
A. natalensis	AC13BL15	AC13B250	MB9398		MH431982	Haruni	Rusitu	Buzi	-19.7785	32.97	A. sp. 'Buzi'
A. natalensis			SAFW929BUZ	SAFW929		Buzi	Buzi	Buzi	-19.9322	33.8611	A. sp. 'Buzi'
A. natalensis	AC13BL03	AC13B53	MB9816		MH432005	Nyamhingura	Pungwe	Pungwe	-18.3696	32.9354	A. sp. 'Pungwe'
A. natalensis	AC13BL03	AC13B51	MB9815		MH432004	Nyamhingura	Pungwe	Pungwe	-18.3696	32.9354	A. sp. 'Pungwe'
A. natalensis	AC13BL03	AC13BT54	MB9817		MH432006	Nyamhingura	Pungwe	Pungwe	-18.3696	32.9354	A. sp. 'Pungwe'
A. natalensis	AC13BL04	AC13B80	MB9823		MH432010	Pungwe	Pungwe	Pungwe	-18.3955	32.9706	A. sp. 'Pungwe'
A. natalensis	AC13BL04	AC13B73	MB9820		MH432007	Pungwe	Pungwe	Pungwe	-18.3955	32.9706	A. sp. 'Pungwe'
A. natalensis	AC13BL04	AC13B74	MB9821		MH432008	Pungwe	Pungwe	Pungwe	-18.3955	32.9706	A. sp. 'Pungwe'
A. natalensis	AC13BL04	AC13B75	MB9822		MH432009	Pungwe	Pungwe	Pungwe	-18.3955	32.9706	A. sp. 'Pungwe'
A. natalensis	AC13BL05	AC13B94	MB9569		MH431985	Mutarazi	Honde	Pungwe	-18.5324	32.8075	A. sp. 'Pungwe'
A. natalensis	AC13BL05	AC13B95	MB9570		MH431986	Mutarazi	Honde	Pungwe	-18.5324	32.8075	A. sp. 'Pungwe'
A. natalensis	AC13BL05	AC13B93	MB9828		MH432011	Mutarazi	Honde	Pungwe	-18.5324	32.8075	A. sp. 'Pungwe'
A. natalensis	AC13BL05	AC13B101	MB9587		MH431987	Mutarazi	Honde	Pungwe	-18.5324	32.8075	A. sp. 'Pungwe'
A. natalensis	AC13BL06	AC13B133	MB9603		MH431991	Kairezi	Kairezi	Lower Zambezi	-18.1849	32.8939	A. sp. 'Pungwe'
A. natalensis	AC14CL01	AC14C002	SB0629		MH431959	Pungwe	Pungwe	Pungwe	-18.3955	32.9706	A. sp. 'Pungwe'
A. natalensis	AC14CL02	AC14C048	SB0639		MH431955	Nyamukombe	Pungwe	Pungwe	-18.3958	32.9707	A. sp. 'Pungwe'
A. natalensis	AC14CL02	AC14C050	SB0640		MH431960	Nyamukombe	Pungwe	Pungwe	-18.3958	32.9707	A. sp. 'Pungwe'
A. natalensis	AC14CL03	AC14C080	SB0647		MH431961	Nyawamba	Pungwe	Pungwe	-18.3255	32.9652	A. sp. 'Pungwe'
A. natalensis	AC14CL03	AC14C094	SB0651		MH431962	Nyawamba	Pungwe	Pungwe	-18.3255	32.9652	A. sp. 'Pungwe'
A. natalensis	AC14CL07	AC14C179	SB0663		MH431963	Honde	Honde	Pungwe	-18.5437	32.8044	A. sp. 'Pungwe'
A. natalensis	AC14CL08	AC14C229	SB0755		MH431971	Rwera	Rwera	Pungwe	-18.5434	32.8044	A. sp. 'Pungwe'
A. natalensis	AC14CL08	AC14C231	SB0678		MH431964	Rwera	Rwera	Pungwe	-18.5434	32.8044	A. sp. 'Pungwe'
A. natalensis	AC14CL09	AC14C264	SB0687		MH431965	Nyamukombe	Pungwe	Pungwe	-18.3821	33.0327	A. sp. 'Pungwe'
A. natalensis	AC14CL11	AC14C325	SB0759		MH431957	Honde	Honde	Pungwe	-18.5992	32.729	A. sp. 'Pungwe'
A. natalensis	AC14CL11	AC14C313	SB0785		MH431973	Honde	Honde	Pungwe	-18.5992	32.729	A. sp. 'Pungwe'
A. natalensis	AC14CL13	AC14C364	SB0722		MH431956	Makanga	Honde	Pungwe	-18.5438	32.8013	A. sp. 'Pungwe'
A. natalensis	AC14CL13	AC14C365	SB0723		MH431967	Makanga	Honde	Pungwe	-18.5438	32.8013	A. sp. 'Pungwe'
A. natalensis	AC14CL14	AC14C383	SB0792		MH431977	Pungwe	Pungwe	Pungwe	-18.4414	32.8875	A. sp. 'Pungwe'
A. natalensis	AC14CL15	AC14C420	SB0795		MH431975	Nyamukwara	Nyamukwarara	Pungwe	-18.6918	32.9236	A. sp. 'Pungwe'
A. natalensis	AC14CL15	AC14C423	SB0796		MH431976	Nyamukwara	Nyamukwarara	Pungwe	-18.6918	32.9236	A. sp. 'Pungwe'
A. natalensis	AC14CL15	AC14C417	SB0737		MH431968	Nyamukwara	Nyamukwarara	Pungwe	-18.6918	32.9236	A. sp. 'Pungwe'
A. natalensis	AC14CL16	AC14C445	SB0739		MH431969	Chiyengwa	Nyamukwarara	Pungwe	-18.6878	32.922	A. sp. 'Pungwe'
A. natalensis	AC14CL16	AC14C447	SB0740		MH431970	Chiyengwa	Nyamukwarara	Pungwe	-18.6878	32.922	A. sp. 'Pungwe'
A. natalensis	RUO2	MAFW030		MAFW030		Ruo	Shire	Lower Zambezi	-16.0403	35.6633	A. sp. 'Ruo'
A. natalensis	RUO2	MAFW031		MAFW031		Ruo	Shire	Lower Zambezi	-16.0403	35.6633	A. sp. 'Ruo'
A. natalensis			MB9691		MH431954			uMgeni			A. natalensis s.s.
			SB1507MGE		MH431958			uMgeni			A. natalensis s.s.
A. uranoscopus	AC13BL02	AC13B27	MB9385		MH431980	Nyangombe	Nyangombe	Lower Zambezi	-18.0829	32.5819	A. uranoscopus
A. uranoscopus	AC13BL06	AC13B130	MB9831		MH432012	Kairezi	Kairezi	Lower Zambezi	-18.1849	32.8939	A. uranoscopus
A. uranoscopus	AC13BL01	AC13B01	MB9383		MH431978	Nyangombe	Nyangombe	Lower Zambezi	-18.2811	32.7228	A. uranoscopus
A. uranoscopus	AC13BL06	AC13B131	MB9601		MH431989	Kairezi	Kairezi	Lower Zambezi	-18.1849	32.8939	A. uranoscopus
A. uranoscopus	AC13BL06	AC13B132	MB9602		MH431990	Kairezi	Kairezi	Lower Zambezi	-18.1849	32.8939	A. uranoscopus
A. uranoscopus	AC13BL07	AC13B146	MB9605		MH431993	Mudzoro	Kairezi	Lower Zambezi	-18.0912	32.8455	A. uranoscopus
A. uranoscopus	AC13BL07	AC13B147	MB9606		MH431994	Mudzoro	Kairezi	Lower Zambezi	-18.0912	32.8455	A. uranoscopus
A. uranoscopus	AC13BL07	AC13BT148	MB9607		MH431995	Mudzoro	Kairezi	Lower Zambezi	-18.0912	32.8455	A. uranoscopus
A. uranoscopus	AC13BL09	AC13B159	MB9611		MH431996	Chidiya	Nyangombe	Lower Zambezi	-18.2653	32.5903	A. uranoscopus
A. uranoscopus	AC13BL09	AC13BT160	MB9612		MH431997	Chidiya	Nyangombe	Lower Zambezi	-18.2653	32.5903	A. uranoscopus
A. uranoscopus	AC13BL09	AC13BT162	MB9614		MH431998	Chidiya	Nyangombe	Lower Zambezi	-18.2653	32.5903	A. uranoscopus
A. uranoscopus	AC13BL07	AC13B143	MB9604		MH431992	Mudzoro	Kairezi	Lower Zambezi	-18.0912	32.8455	A. uranoscopus
A. uranoscopus	AC13BL02	AC13B21	MB9811		MH432003	Nyangombe	Nyangombe	Lower Zambezi	-18.0829	32.5819	A. uranoscopus
A. uranoscopus	AC13BL01	AC13B02	MB9384		MH431979	Nyangombe	Nyangombe	Lower Zambezi	-18.2811	32.7228	A. uranoscopus
A. uranoscopus	RUO2	MAFW032		MAFW032		Ruo	Shire	Lower Zambezi	-16.0403	35.6633	A. uranoscopus
A. uranoscopus		MB9404BUZ	MB9404BUZ		MH432017	Mohowa	Buzi	Buzi	-18.705	32.9764	A. uranoscopus
A. uranoscopus	AC13BL10	AC13B215	MB9625		MH431999	Nyamazi	Odzi	Save	-18.4947	32.6235	A. uranoscopus
A. uranoscopus	AC13BL17	AC13B298	MB9839		MH432014	Nyanyadzi	Odzi	Save	-19.7625	32.6683	A. uranoscopus
A. uranoscopus	AC13BL10	AC13B221	MB9628		MH432002	Nyamazi	Odzi	Save	-18.4947	32.6235	A. uranoscopus
A. uranoscopus	AC13BL17	AC13B300	MB9841		MH432016	Nyanyadzi	Odzi	Save	-19.7625	32.6683	A. uranoscopus
A. uranoscopus	AC13BL17	AC13B297	MB9838		MH432013	Nyanyadzi	Odzi	Save	-19.7625	32.6683	A. uranoscopus
A. uranoscopus	AC13BL10	AC13B219	MB9627		MH432001	Nyamazi	Odzi	Save	-18.4947	32.6235	A. uranoscopus
A. uranoscopus	AC13BL10	AC13B216	MB9626		MH432000	Nyamazi	Odzi	Save	-18.4947	32.6235	A. uranoscopus
A. uranoscopus	AC13BL17	AC13B299	MB9840		MH432015	Nyanyadzi	Odzi	Save	-19.7625	32.6683	A. uranoscopus
A. uranoscopus	AC14CL12	AC14C343	SB0764		MH431972	Duru	Honde	Pungwe	-18.5502	32.7073	A. uranoscopus
A. uranoscopus	AC14CL11	AC14C324	SB0786		MH431974	Honde	Honde	Pungwe	-18.5992	32.729	A. uranoscopus
A. uranoscopus	AC14CL10	AC14C269	SB0689		MH431966	Mupenga	Honde	Pungwe	-18.5725	32.8038	A. uranoscopus
C. neumanni	AC14CL11	AC14C335	SB0789		MH432054	Honde	Honde	Pungwe	-18.5992	32.729	C. sp. 'dwarf'
C. neumanni	AC14CL10	AC14C302	SB0715		MH432042	Mupenga	Honde	Pungwe	-18.5725	32.8038	C. sp. 'dwarf'
C. neumanni	AC14CL10	AC14C306	SB0756		MH432048	Mupenga	Honde	Pungwe	-18.5725	32.8038	C. sp. 'dwarf'
C. neumanni	AC14CL13	AC14C377	SB0728		MH432044	Makanga	Honde	Pungwe	-18.5438	32.8013	C. sp. 'dwarf'
C. neumanni	AC14CL05	AC14C140	SB0752		MH432047	Honde	Honde	Pungwe	-18.4337	32.8969	C. sp. 'dwarf'
C. neumanni	AC14CL04	AC14C116	SB0749		MH432046	Pungwe	Pungwe	Pungwe	-18.45	32.8968	C. sp. 'dwarf'
C. neumanni	AC14CL04	AC14C108	SB0869		MH432057	Pungwe	Pungwe	Pungwe	-18.45	32.8968	C. sp. 'dwarf'
C. neumanni	AC14CL01	AC14C023	SB0889		MH432061	Pungwe	Pungwe	Pungwe	-18.3955	32.9706	C. sp. 'dwarf'
C. neumanni	AC13BL05	AC13B108	MB9571		MH432018	Mutarazi	Honde	Pungwe	-18.5324	32.8075	C. sp. 'dwarf'
C. neumanni	AC13BL05	AC13B110	MB9572		MH432019	Mutarazi	Honde	Pungwe	-18.5324	32.8075	C. sp. 'dwarf'
C. neumanni	AC13BL05	AC13B111	MB9829		MH432032	Mutarazi	Honde	Pungwe	-18.5324	32.8075	C. sp. 'dwarf'
C. neumanni	AC13BL03	AC13B70	MB9818		MH432026	Nyamhingura	Pungwe	Pungwe	-18.3696	32.9354	C. sp. 'dwarf'
C. neumanni	AC13BL03	AC13B71	MB9819		MH432027	Nyamhingura	Pungwe	Pungwe	-18.3696	32.9354	C. sp. 'dwarf'
C. neumanni	AC13BL03	AC13BT68	MB9687		MH432025	Nyamhingura	Pungwe	Pungwe	-18.3696	32.9354	C. sp. 'dwarf'
C. neumanni	AC13BL04	AC13B85	MB9826		MH432030	Pungwe	Pungwe	Pungwe	-18.3955	32.9706	C. sp. 'dwarf'
C. neumanni	AC13BL04	AC13B86	MB9827		MH432031	Pungwe	Pungwe	Pungwe	-18.3955	32.9706	C. sp. 'dwarf'
C. neumanni	RUO2	MAFW029		MAFW029		Ruo	Shire	Lower Zambezi	-16.0403	35.6633	C. sp. 'dwarf'
C. neumanni	RUO12	MAFW097		MAFW097		Phalombe	Shire	Lower Zambezi	-15.81	35.646	C. sp. 'dwarf'
C. neumanni	AC13BL09	AC13B174	MB9618		MH432020	Chidya	Nyangombe	Lower zambezi	-18.2653	32.5903	C. sp. 'Nyangombe'
C. neumanni	AC13BL09	AC13BT189	MB9620		MH432022	Chidya	Nyangombe	Lower zambezi	-18.2653	32.5903	C. sp. 'Nyangombe'
C. neumanni	AC13BL09	AC13BT165	MB9833		MH432033	Chidya	Nyangombe	Lower zambezi	-18.2653	32.5903	C. sp. 'Nyangombe'
C. neumanni	AC13BL09	AC13BT188	MB9619		MH432021	Chidya	Nyangombe	Lower zambezi	-18.2653	32.5903	C. sp. 'Nyangombe'
C. neumanni	AC13BL04	AC13B83	MB9824		MH432028	Pungwe	Pungwe	Pungwe	-18.3955	32.9706	C. sp. 'Pungwe'
C. neumanni	AC13BL04	AC13B84	MB9825		MH432029	Pungwe	Pungwe	Pungwe	-18.3955	32.9706	C. sp. 'Pungwe'
C. neumanni	AC14CL16	AC14C436	SB0701		MH432040	Chiyengwa	Nyamukwarara	Pungwe	-18.6878	32.922	C. sp. 'Pungwe'
C. neumanni	AC14CL11	AC14C334	SB0762		MH432049	Honde	Honde	Pungwe	-18.5992	32.729	C. sp. 'Pungwe'
C. neumanni	AC14CL14	AC14C391	SB0766		MH432050	Pungwe	Pungwe	Pungwe	-18.4414	32.8875	C. sp. 'rough skin'
C. neumanni	AC14CL16	AC14C435	SB0738		MH432045	Chiyengwa	Nyamukwarara	Pungwe	-18.6878	32.922	C. sp. 'rough skin'
C. neumanni	AC14CL16	AC14C455	SB0770		MH432051	Chiyengwa	Nyamukwarara	Pungwe	-18.6878	32.922	C. sp. 'rough skin'
C. neumanni	AC14CL10	AC14C297	SB0698		MH432039	Mupenga	Honde	Pungwe	-18.5725	32.8038	C. sp. 'rough skin'
C. neumanni	AC14CL10	AC14C296	SB0879		MH432060	Mupenga	Honde	Pungwe	-18.5725	32.8038	C. sp. 'rough skin'
C. neumanni	AC14CL10	AC14C291	SB0697		MH432038	Mupenga	Honde	Pungwe	-18.5725	32.8038	C. sp. 'rough skin'
C. neumanni	AC14CL06	AC14C147	SB0782		MH432052	Ngarura	Honde	Pungwe	-18.5474	32.8718	C. sp. 'rough skin'
C. neumanni	AC14CL06	AC14C150	SB0876		MH432059	Ngarura	Honde	Pungwe	-18.5474	32.8718	C. sp. 'rough skin'
C. neumanni	AC14CL02	AC14C041	SB0874		MH432058	Nyamukombe	Pungwe	Pungwe	-18.3821	33.0327	C. sp. 'rough skin'
C. neumanni	AC14CL06	AC14C157	SB0783		MH432053	Ngarura	Honde	Pungwe	-18.5474	32.8718	C. sp. 'rough skin'
C. neumanni	AC14CL02	AC14C043	SB0638		MH432034	Nyamukombe	Rwera	Pungwe	-18.3821	33.0327	C. sp. 'rough skin'
C. neumanni	AC14CL10	AC14C287	SB0714		MH432041	Mupenga	Honde	Pungwe	-18.5725	32.8038	C. sp. 'rough skin'
C. neumanni	AC14CL08	AC14C237	SB0679		MH432037	Rwera	Rwera	Pungwe	-18.5434	32.8044	C. sp. 'rough skin'
C. neumanni	AC14CL09	AC14C260	SB0654		MH432035	Nyamukombe	Pungwe	Pungwe	-18.3821	33.0327	C. sp. 'rough skin'
C. neumanni	AC14CL13	AC14C376	SB0727		MH432043	Makanga	Honde	Pungwe	-18.5438	32.8013	C. sp. 'rough skin'
C. neumanni	AC14CL15	AC14C425	SB0797		MH432055	Nyamukwara	Nyamukwarara	Pungwe	-18.6918	32.9236	C. sp. 'rough skin'
C. neumanni	AC14CL15	AC14C430	SB0798		MH432056	Nyamukwara	Nyamukwarara	Pungwe	-18.6918	32.9236	C. sp. 'rough skin'
C. neumanni	AC14CL07	AC14C188	SB0666		MH432036	Honde	Honde	Pungwe	-18.5438	32.8044	C. sp. 'rough skin'
C. neumanni	RBMOZ151			SAFW910		Buzi	Buzi	Buzi	-19.932	33.826	C. sp. 'rough skin'
C. neumanni	Ruo			MAFW041		Ruo	Shire	Lower Zambezi	-16.0544	35.6711	C. sp. 'Shire'
C. neumanni	Shire			MAFW119		Shire	Shire	Lower Zambezi	-15.061	35.219	C. sp. 'Shire'
C. neumanni	AC13BL02	AC13B35	MB9683		MH432023	Nyangombe	Nyangombe	Zambezi	-18.0829	32.5819	C. sp. 'Zambezi'
C. neumanni	AC13BL02	AC13B36	MB9684		MH432024	Nyangombe	Nyangombe	Zambezi	-18.0829	32.5819	C. sp. 'Zambezi'
C. neumanni	SAIAB81243			SAFW893				Lower Zambezi	-15.656	30.953	C. sp. 'Zambezi'
C. neumanni	SAIAB 81243			SAFW893				Lower Zambezi	-15.656	30.953	C. sp. 'Zambezi'
C. neumanni	SAIAB 186643			ANGFW015				Okavango	-14.9397	17.7188	C. sp. 'Zambezi'
C. neumanni	SAIAB 186709			ANGFW078				Okavango	-13.5943	16.8805	C. sp. 'Zambezi'
H. ansorgii	AC13BL16	AC13B278	MB9392		MH432072	Rusitu	Rusitu	Buzi	-20.0587	32.8552	H. sp. 'Buzi'
H. ansorgii	AC13BL16	AC13B279	MB9393		MH432073	Rusitu	Rusitu	Buzi	-20.0587	32.8552	H. sp. 'Buzi'
H. ansorgii	AC13BL16	AC13B280	MB9394		MH432074	Rusitu	Rusitu	Buzi	-20.0587	32.8552	H. sp. 'Buzi'
H. ansorgii	AC13BL16	AC13B281	MB9395		MH432075	Rusitu	Rusitu	Buzi	-20.0587	32.8552	H. sp. 'Buzi'
H. ansorgii	RUSI67420			SAFW886		Mudzira		Buzi	-19.675	33.191	H. sp. 'Buzi'
H. ansorgii	AC14CL02	AC14C029	SB0871		MH432084	Nyamukombe	Pungwe	Pungwe	-18.3958	32.9707	H. sp. 'Pungwe'
H. ansorgii	AC14CL02	AC14C038	SB0875		MH432085	Nyamukombe	Pungwe	Pungwe	-18.3958	32.9707	H. sp. 'Pungwe'
H. ansorgii	AC14CL07	AC14C164	SB0754		MH432082	Honde	Honde	Pungwe	-18.5437	32.8044	H. sp. 'Pungwe'
H. ansorgii	AC14CL08	AC14C197	SB0668		MH432077	Rwera	Rwera	Pungwe	-18.5434	32.8044	H. sp. 'Pungwe'
H. ansorgii	AC14CL09	AC14C250	SB0653		MH432076	Nyamukombe	Pungwe	Pungwe	-18.3821	33.0327	H. sp. 'Pungwe'
H. ansorgii	AC14CL13	AC14C371	SB0725		MH432079	Makanga	Honde	Pungwe	-18.5438	32.8013	H. sp. 'Pungwe'
H. ansorgii	AC14CL14	AC14C390	SB0729		MH432080	Pungwe	Pungwe	Pungwe	-18.4414	32.8875	H. sp. 'Pungwe'
H. ansorgii	AC14CL15	AC14C412	SB0700		MH432078	Nyamukwara	Nyamukwarara	Pungwe	-18.6918	32.9236	H. sp. 'Pungwe'
H. ansorgii	AC14CL15	AC14C413	SB0735		MH432081	Nyamukwara	Nyamukwarara	Pungwe	-18.6918	32.9236	H. sp. 'Pungwe'
H. ansorgii	AC14CL16	AC14C431	SB0799		MH432083	Chiyengwa	Nyamukwarara	Pungwe	-18.6878	32.922	H. sp. 'Pungwe'
H. ansorgii	AC14CL16	AC14C433	SB0882		MH432086	Chiyengwa	Nyamukwarara	Pungwe	-18.6878	32.922	H. sp. 'Pungwe'
H. ansorgii	AC13BL05	AC13B102	MB9389		MH432071	Mutarazi	Honde	Pungwe	-18.5324	32.8075	H. sp. 'Pungwe'
H. ansorgii	TM11-012			MAFW025		Ruo	Shire	Lower Zambezi	-16.0403	35.6633	H. sp. 'Ruo'
Z. monomotapa	AC14CL01	AC14C012	SB0903		MH432117	Pungwe	Pungwe	Pungwe	-18.3955	32.9706	Z. monomotapa s.s
Z. monomotapa	AC14CL01	AC14C014	SB0634		MH432095	Pungwe	Pungwe	Pungwe	-18.3955	32.9706	Z. monomotapa s.s
Z. monomotapa	AC14CL02	AC14C065	SB0644		MH432096	Nyamukombe	Pungwe	Pungwe	-18.3958	32.9707	Z. monomotapa s.s
Z. monomotapa	AC14CL04	AC14C109	SB0745		MH432111	Pungwe	Pungwe	Pungwe	-18.45	32.8968	Z. monomotapa s.s
Z. monomotapa	AC14CL05	AC14C135	SB0779		MH432112	Honde	Honde	Pungwe	-18.4337	32.8969	Z. monomotapa s.s
Z. monomotapa	AC14CL07	AC14C169	SB0660		MH432097	Honde	Honde	Pungwe	-18.5437	32.8044	Z. monomotapa s.s
Z. monomotapa	AC14CL07	AC14C193	SB0667		MH432098	Honde	Honde	Pungwe	-18.5437	32.8044	Z. monomotapa s.s
Z. monomotapa	AC14CL09	AC14C265	SB0688		MH432099	Nyamukombe	Pungwe	Pungwe	-18.3821	33.0327	Z. monomotapa s.s
Z. monomotapa	AC14CL09	AC14C266	SB0895		MH432116	Nyamukombe	Pungwe	Pungwe	-18.3821	33.0327	Z. monomotapa s.s
Z. monomotapa	AC14CL10	AC14C270	SB0690		MH432100	Mupenga	Honde	Pungwe	-18.5725	32.8038	Z. monomotapa s.s
Z. monomotapa	AC14CL10	AC14C272	SB0691		MH432101	Mupenga	Honde	Pungwe	-18.5725	32.8038	Z. monomotapa s.s
Z. monomotapa	AC14CL10	AC14C276	SB0692		MH432102	Mupenga	Honde	Pungwe	-18.5725	32.8038	Z. monomotapa s.s
Z. monomotapa	AC14CL10	AC14C292	SB0890		MH432114	Mupenga	Honde	Pungwe	-18.5725	32.8038	Z. monomotapa s.s
Z. monomotapa	AC14CL10	AC14C303	SB0892		MH432115	Mupenga	Honde	Pungwe	-18.5725	32.8038	Z. monomotapa s.s
Z. monomotapa	AC14CL10	AC14C304	SB0716		MH432103	Mupenga	Honde	Pungwe	-18.5725	32.8038	Z. monomotapa s.s
Z. monomotapa	AC14CL11	AC14C339	SB0790		MH432113	Honde	Honde	Pungwe	-18.5992	32.729	Z. monomotapa s.s
Z. monomotapa	AC14CL13	AC14C360	SB0719		MH432104	Makanga	Honde	Pungwe	-18.5438	32.8013	Z. monomotapa s.s
Z. monomotapa	AC14CL13	AC14C361	SB0720		MH432105	Makanga	Honde	Pungwe	-18.5438	32.8013	Z. monomotapa s.s
Z. monomotapa	AC14CL13	AC14C363	SB0721		MH432106	Makanga	Honde	Pungwe	-18.5438	32.8013	Z. monomotapa s.s
Z. monomotapa	AC14CL14	AC14C400	SB0731		MH432107	Pungwe	Pungwe	Pungwe	-18.4414	32.8875	Z. monomotapa s.s
Z. monomotapa	AC14CL14	AC14C401	SB0732		MH432108	Pungwe	Pungwe	Pungwe	-18.4414	32.8875	Z. monomotapa s.s
Z. monomotapa	AC14CL16	AC14C453	SB0741		MH432109	Chiyengwa	Nyamukwarara	Pungwe	-18.6878	32.922	Z. monomotapa s.s
Z. monomotapa	AC14CL16	AC14C454	SB0742		MH432110	Chiyengwa	Nyamukwarara	Pungwe	-18.6878	32.922	Z. monomotapa s.s
Z. monomotapa	AC13BL05	AC13B97	MB9586		MH432089	Mutarazi	Honde	Pungwe	-18.5324	32.8075	Z. monomotapa s.s
Z. monomotapa	AC13BL05	AC13B103	MB9588		MH432090	Mutarazi	Honde	Pungwe	-18.5324	32.8075	Z. monomotapa s.s
Z. monomotapa	AC13BL05	AC13B113	MB9830		MH432093	Mutarazi	Honde	Pungwe	-18.5324	32.8075	Z. monomotapa s.s
Z. monomotapa	AC13BL05	AC13B114	MB9573		MH432088	Mutarazi	Honde	Pungwe	-18.5324	32.8075	Z. monomotapa s.s
Z. monomotapa	xxx	xxx	SB3987			Save	Save	Save	-18.311	31.841	Z. monomotapa s.s
Z. monomotapa	xxx		xxx	SAFW900				Lower Zambezi	-15.656	30.953	Z. sp. 'slender'
Z. monomotapa	xxx		xxx	SAFW905				Lower Zambezi	-15.153	31.885	Z. sp. 'slender'
Z. monomotapa	xxx		xxx	MAFW136				Lower Zambezi	-12.883	33.454	Z. sp. 'slender'
Z. monomotapa	xxx		xxx	MAFW129				Lower Zambezi	-11.051	33.908	Z. sp. 'slender'
Z. monomotapa	xxx		xxx	SAFW908				Lower Zambezi	-14.965	31.392	Z. sp. 'slender'
Z. monomotapa	AC13BL02	AC13B47	MB9386		MH432087	Nyangombe	Nyangombe	Lower Zambezi	-18.0829	32.5819	Z. sp. 'slender'
Z. monomotapa	AC13BL09	AC13B156	MB9832		MH432094	Chidya	Nyangombe	Lower Zambezi	-18.2653	32.5903	Z. sp. 'slender'
Z. monomotapa	AC13BL09	AC13B157	MB9609		MH432091	Chidya	Nyangombe	Lower Zambezi	-18.2653	32.5903	Z. sp. 'slender'
Z. monomotapa	AC13BL09	AC13B158	MB9610		MH432092	Chidya	Nyangombe	Lower Zambezi	-18.2653	32.5903	Z. sp. 'slender'
Amphilius				MAFW125				Lake Malawi			Outgroup
Amphilius				SAFW296				Limpopo			Outgroup
Amphilius				SAFW297				Inkomati			Outgroup
Amphilius				MPUMA029				Limpopo			Outgroup
Amphilius				SAFW307				Lake Malawi			Outgroup
Amphilius				ANGFW075				Okavango			Outgroup
Amphilius				SAFW304				Congo			Outgroup
Amphilius				MPUMA060				Inkomati			Outgroup
Amphilius				SAFW294				Rufiji			Outgroup
Amphilius				SAFW835				Congo			Outgroup
Amphilius				GUFW079				Guinea			Outgroup
Amphilius				GUFW160				Liberia			Outgroup
Chiloglanis				GUFW176				Guinea			Outgroup
Chiloglanis				GUFW191				Guinea			Outgroup
Chiloglanis				GUFW133				Guinea			Outgroup
Chiloglanis				GUFW131				Guinea			Outgroup
C. anoterus				MPUMA018				Inkomati			Outgroup
C. anoterus				MPUMA010				Inkomati			Outgroup
C. anoterus				MPUMA083				Inkomati			Outgroup
C. anoterus				MPUMA078				Inkomati			Outgroup
C. pretoriae				SAFW796				Limpopo			Outgroup
C. bifurcus			SB0459				MH432062	Inkomati			Outgroup
Chiloglanis				ANGFW126				Kunene			Outgroup
Chiloglanis				MAFW105				Lower Zambezi			Outgroup
Chiloglanis				ANGFW099				Huambo			Outgroup
Chiloglanis				ANGFW077				Okavango, Upper Zambezi			Outgroup
Chiloglanis				ANGFW131				Okavango, Upper Zambezi			Outgroup
Chiloglanis				ANGFW133				Okavango, Upper Zambezi			Outgroup
Chiloglanis				ZAFW072				Okavango, Upper Zambezi			Outgroup
Chiloglanis				MAFW015				Lower Zambezi			Outgroup
Chiloglanis				MAFW016				Lower Zambezi			Outgroup
C. paratus				MPUMA007				Inkomati			Outgroup
C. paratus				MPUMA025				Inkomati			Outgroup
H. ansorgii				ANGFW019							Outgroup
H. ansorgii				ANGFW138							Outgroup
H. ansorgii				ANGFW227							Outgroup
H. ansorgii				ANGFW090							Outgroup
H. ansorgii				ANGFW139							Outgroup
H. szaboi				SAFW936							Outgroup
H. szaboi				ZAFW106							Outgroup
H. longilateralis				MA3613				Kunene			Outgroup
H. longilateralis				ANGFW12212				Kunene			Outgroup
Zaireichthys				ANGFW157-12							Outgroup
Zaireichthys				ZAFW075-12							Outgroup
Zaireichthys				ZAFW137-13							Outgroup
Zaireichthys				NAFW022-12							Outgroup
Zaireichthys				NAFW028-12							Outgroup
Zaireichthys				ZAFW008-11							Outgroup
Zaireichthys				ACAM019							Outgroup
Zaireichthys				ACAM007				Montepuez			Outgroup
Zaireichthys				MAFW100				Montepuez			Outgroup
Zaireichthys				ZAFW135				Upper Zambezi			Outgroup
Cyphomyrus cubangoensis				NAFW035							Outgroup
